# Supplementary material for: Construction and characterization of rectal cancer‐related lncRNA‐mRNA ceRNA network reveals prognostic biomarkers in rectal cancer
Source: IET Syst Biol. 2021 Oct 6;15(6):192–204. doi: 10.1049/syb2.12035 (PMC8675822; doi:10.1049/syb2.12035)
Supplement: Supplementary file 1 — Supplementary Material [file SYB2-15-192-s002.txt]

sampleID	AWG_MLH1_silencing	AWG_cancer_type_Oct62011	CDE_ID_3226963	CIMP	MSI_updated_Oct62011	_INTEGRATION	_PATIENT	_cohort	_primary_disease	_primary_site	additional_pharmaceutical_therapy	additional_radiation_therapy	age_at_initial_pathologic_diagnosis	anatomic_neoplasm_subdivision	bcr_followup_barcode	bcr_patient_barcode	bcr_sample_barcode	braf_gene_analysis_performed	braf_gene_analysis_result	circumferential_resection_margin	colon_polyps_present	days_to_birth	days_to_collection	days_to_death	days_to_initial_pathologic_diagnosis	days_to_last_followup	days_to_new_tumor_event_additional_surgery_procedure	days_to_new_tumor_event_after_initial_treatment	followup_case_report_form_submission_reason	followup_treatment_success	form_completion_date	gender	height	histological_type	history_of_colon_polyps	history_of_neoadjuvant_treatment	hypermutation	icd_10	icd_o_3_histology	icd_o_3_site	informed_consent_verified	initial_weight	intermediate_dimension	is_ffpe	kras_gene_analysis_performed	kras_mutation_codon	kras_mutation_found	longest_dimension	loss_expression_of_mismatch_repair_proteins_by_ihc
TCGA-AF-2687-01			MSS			TCGA-AF-2687-01	TCGA-AF-2687	TCGA Rectal Cancer (READ)	rectum adenocarcinoma	Rectum	NO	NO	57	Rectum	TCGA-AF-2687-F40084	TCGA-AF-2687		NO			NO	-21098			0	1427		1267	Scheduled Follow-up Submission	Complete Remission/Response	2013/2/13	MALE	163	Rectal Adenocarcinoma	NO	No		C19	Mar-40	C19.9	YES				NO
TCGA-AF-2689-01	0	Rectum	MSS	CIMP.L	MSS	TCGA-AF-2689-01	TCGA-AF-2689	TCGA Rectal Cancer (READ)	rectum adenocarcinoma	Rectum	NO	NO	41	Rectosigmoid Junction	TCGA-AF-2689-F34761	TCGA-AF-2689	TCGA-AF-2689-01A	NO			NO	-15082		1201	0	482		1134	Additional New Tumor Event	Progressive Disease	2012/8/30	FEMALE	163	Rectal Adenocarcinoma	NO	No	FALSE	C19	Mar-40	C19.9	YES		0.8	NO	YES	13	YES	1.4	NO
TCGA-AF-2689-11	0	Rectum	MSS	CIMP.L	MSS	TCGA-AF-2689-11	TCGA-AF-2689	TCGA Rectal Cancer (READ)	rectum adenocarcinoma	Rectum	NO	NO	41	Rectosigmoid Junction	TCGA-AF-2689-F34761	TCGA-AF-2689		NO			NO	-15082		1201	0	482		1134	Additional New Tumor Event	Progressive Disease	2012/8/30	FEMALE	163	Rectal Adenocarcinoma	NO	No	FALSE	C19	Mar-40	C19.9	YES				YES	13	YES		NO
TCGA-AF-2690-01			MSS			TCGA-AF-2690-01	TCGA-AF-2690	TCGA Rectal Cancer (READ)	rectum adenocarcinoma	Rectum			76	Rectum	TCGA-AF-2690-F13123	TCGA-AF-2690		NO			NO	-28119		524	0	358					2011/6/20	FEMALE	160	Rectal Adenocarcinoma	NO	No		C20	Mar-40	C20.9	YES				NO
TCGA-AF-2691-01	0	Rectum	MSS	CIMP.L	MSS	TCGA-AF-2691-01	TCGA-AF-2691	TCGA Rectal Cancer (READ)	rectum adenocarcinoma	Rectum			48	Rectum	TCGA-AF-2691-F41268	TCGA-AF-2691		NO			NO	-17759			0	1309			Scheduled Follow-up Submission	Complete Remission/Response	2013/3/14	FEMALE	167.6	Rectal Adenocarcinoma	NO	No	FALSE	C19	Mar-40	C19.9	YES				NO				NO
TCGA-AF-2691-11	0	Rectum	MSS	CIMP.L	MSS	TCGA-AF-2691-11	TCGA-AF-2691	TCGA Rectal Cancer (READ)	rectum adenocarcinoma	Rectum			48	Rectum	TCGA-AF-2691-F41268	TCGA-AF-2691	TCGA-AF-2691-11A	NO			NO	-17759			0	1309			Scheduled Follow-up Submission	Complete Remission/Response	2013/3/14	FEMALE	167.6	Rectal Adenocarcinoma	NO	No	FALSE	C19	Mar-40	C19.9	YES		0.8	NO	NO			1.5	NO
TCGA-AF-2692-01	0	Rectum	MSS	Cluster4	MSS	TCGA-AF-2692-01	TCGA-AF-2692	TCGA Rectal Cancer (READ)	rectum adenocarcinoma	Rectum	YES	YES	54		TCGA-AF-2692-F10351	TCGA-AF-2692	TCGA-AF-2692-01A	NO			YES	-19830			0	412	396	327			2010/11/10	FEMALE	170		NO	No	FALSE	C20	Mar-40	C20.9	YES		0.7	NO	YES	12	YES	1.5	NO
TCGA-AF-2692-11	0	Rectum	MSS	Cluster4	MSS	TCGA-AF-2692-11	TCGA-AF-2692	TCGA Rectal Cancer (READ)	rectum adenocarcinoma	Rectum	YES	YES	54		TCGA-AF-2692-F10351	TCGA-AF-2692	TCGA-AF-2692-11A	NO			YES	-19830			0	412	396	327			2010/11/10	FEMALE	170		NO	No	FALSE	C20	Mar-40	C20.9	YES		0.9	NO	YES	12	YES	2	NO
TCGA-AF-2693-01			MSS			TCGA-AF-2693-01	TCGA-AF-2693	TCGA Rectal Cancer (READ)	rectum adenocarcinoma	Rectum			75	Sigmoid Colon	TCGA-AF-2693-F38391	TCGA-AF-2693	TCGA-AF-2693-01A	NO			NO	-27443			0	1155			Scheduled Follow-up Submission		2012/12/13	MALE	180.3		NO	No		C19	Mar-40	C19.9	YES		0.9	NO	NO			1.4	NO
TCGA-AF-3400-01	0	Rectum	MSS	Cluster4	MSS	TCGA-AF-3400-01	TCGA-AF-3400	TCGA Rectal Cancer (READ)	rectum adenocarcinoma	Rectum			54	Rectosigmoid Junction	TCGA-AF-3400-F38603	TCGA-AF-3400	TCGA-AF-3400-01A	NO			YES	-19826			0	1049			Scheduled Follow-up Submission	Complete Remission/Response	2012/12/18	MALE	177.8	Rectal Mucinous Adenocarcinoma	NO	No	FALSE	C19	Mar-80	C19.9	YES		0.7	NO	NO			2.5	NO
TCGA-AF-3400-11	0	Rectum	MSS	Cluster4	MSS	TCGA-AF-3400-11	TCGA-AF-3400	TCGA Rectal Cancer (READ)	rectum adenocarcinoma	Rectum			54	Rectosigmoid Junction	TCGA-AF-3400-F38603	TCGA-AF-3400	TCGA-AF-3400-11A	NO			YES	-19826			0	1049			Scheduled Follow-up Submission	Complete Remission/Response	2012/12/18	MALE	177.8	Rectal Mucinous Adenocarcinoma	NO	No	FALSE	C19	Mar-80	C19.9	YES		0.8	NO	NO			2.2	NO
TCGA-AF-3911-01			MSI-L			TCGA-AF-3911-01	TCGA-AF-3911	TCGA Rectal Cancer (READ)	rectum adenocarcinoma	Rectum	NO	NO	48	Rectum	TCGA-AF-3911-F39018	TCGA-AF-3911	TCGA-AF-3911-01A	NO			YES	-17609			0	1148		1020	Scheduled Follow-up Submission	Progressive Disease	2013/1/11	MALE	180.3	Rectal Adenocarcinoma		No		C20	Mar-40	C20.9	YES		0.6	NO	NO			0.7	NO
TCGA-AF-3913-01	0	Rectum	MSS	Cluster4	MSS	TCGA-AF-3913-01	TCGA-AF-3913	TCGA Rectal Cancer (READ)	rectum adenocarcinoma	Rectum			60	Rectosigmoid Junction	TCGA-AF-3913-F4474	TCGA-AF-3913	TCGA-AF-3913-01A	NO			YES	-21970		316	0						2010/12/7	MALE	180	Rectal Adenocarcinoma	NO	No	FALSE	C19	Mar-40	C19.9	YES		0.5	NO	YES		NO	1.6	NO
TCGA-AF-3913-11	0	Rectum	MSS	Cluster4	MSS	TCGA-AF-3913-11	TCGA-AF-3913	TCGA Rectal Cancer (READ)	rectum adenocarcinoma	Rectum			60	Rectosigmoid Junction	TCGA-AF-3913-F4474	TCGA-AF-3913	TCGA-AF-3913-11A	NO			YES	-21970		316	0						2010/12/7	MALE	180	Rectal Adenocarcinoma	NO	No	FALSE	C19	Mar-40	C19.9	YES		0.9	NO	YES		NO	1.4	NO
TCGA-AF-3914-01			MSS			TCGA-AF-3914-01	TCGA-AF-3914	TCGA Rectal Cancer (READ)	rectum adenocarcinoma	Rectum	YES	NO	39	Rectosigmoid Junction	TCGA-AF-3914-F41483	TCGA-AF-3914	TCGA-AF-3914-01A	NO			NO	-14426			0	1146		846	Additional New Tumor Event	Progressive Disease	2013/3/19	MALE	172.7	Rectal Adenocarcinoma	NO	No		C19	Mar-40	C19.9	YES		0.8	NO	NO			2.2	NO
TCGA-AF-4110-01			MSS			TCGA-AF-4110-01	TCGA-AF-4110	TCGA Rectal Cancer (READ)	rectum adenocarcinoma	Rectum			77	Rectosigmoid Junction	TCGA-AF-4110-F40320	TCGA-AF-4110		NO			YES	-28289			0	912			Scheduled Follow-up Submission	Complete Remission/Response	2013/2/15	MALE	188		NO	No		C20	Mar-40	C20.9	YES				NO				NO
TCGA-AF-5654-01						TCGA-AF-5654-01	TCGA-AF-5654	TCGA Rectal Cancer (READ)	rectum adenocarcinoma	Rectum			73	Rectosigmoid Junction	TCGA-AF-5654-F32800	TCGA-AF-5654	TCGA-AF-5654-01A	NO			NO	-26738		512	0	257					2012/6/12	FEMALE	165	Rectal Adenocarcinoma	NO	No		C19	Mar-40	C19.9	YES		0.7	NO	NO			1.1	YES
TCGA-AF-5654-11						TCGA-AF-5654-11	TCGA-AF-5654	TCGA Rectal Cancer (READ)	rectum adenocarcinoma	Rectum			73	Rectosigmoid Junction	TCGA-AF-5654-F32800	TCGA-AF-5654	TCGA-AF-5654-11A	NO			NO	-26738		512	0	257					2012/6/12	FEMALE	165	Rectal Adenocarcinoma	NO	No		C19	Mar-40	C19.9	YES		0.9	NO	NO			1.3	YES
TCGA-AF-6136-01			MSS			TCGA-AF-6136-01	TCGA-AF-6136	TCGA Rectal Cancer (READ)	rectum adenocarcinoma	Rectum	YES	NO	72	Rectosigmoid Junction	TCGA-AF-6136-F40235	TCGA-AF-6136	TCGA-AF-6136-01A				NO	-26490			0	741		609	Scheduled Follow-up Submission	Progressive Disease	2013/2/14	FEMALE	161.3	Rectal Adenocarcinoma	NO	No		C19	Mar-40	C19.9	YES		0.6	NO				1	YES
TCGA-AF-6655-01			MSS			TCGA-AF-6655-01	TCGA-AF-6655	TCGA Rectal Cancer (READ)	rectum adenocarcinoma	Rectum			66	Rectum	TCGA-AF-6655-F39414	TCGA-AF-6655	TCGA-AF-6655-01A	NO			NO	-24417			0	609			Scheduled Follow-up Submission	Complete Remission/Response	2013/1/22	MALE	173	Rectal Adenocarcinoma	YES	No		C19	Mar-40	C19.9	YES		0.7	NO	NO			1.1	YES
TCGA-AF-6672-01			MSS			TCGA-AF-6672-01	TCGA-AF-6672	TCGA Rectal Cancer (READ)	rectum adenocarcinoma	Rectum	YES	NO	43	Rectosigmoid Junction	TCGA-AF-6672-F40027	TCGA-AF-6672	TCGA-AF-6672-01A	NO			NO	-15965			0	748		461	Scheduled Follow-up Submission	Progressive Disease	2013/2/11	MALE	172.7	Rectal Adenocarcinoma	YES	No		C19	Mar-40	C19.9	YES		1	NO	YES	12	YES	1	NO
TCGA-AF-A56K-01			MSS			TCGA-AF-A56K-01	TCGA-AF-A56K	TCGA Rectal Cancer (READ)	rectum adenocarcinoma	Rectum			56	Sigmoid Colon	TCGA-AF-A56K-F51084	TCGA-AF-A56K	TCGA-AF-A56K-01A	NO		0	NO	-20527	2388		0	2635			Scheduled Follow-up Submission	Complete Remission/Response	2013/11/7	MALE	182.5	Rectal Adenocarcinoma	NO	No		C19	Mar-40	C19.9	YES	360		NO	NO
TCGA-AF-A56L-01			MSS			TCGA-AF-A56L-01	TCGA-AF-A56L	TCGA Rectal Cancer (READ)	rectum adenocarcinoma	Rectum			48	Sigmoid Colon	TCGA-AF-A56L-F51137	TCGA-AF-A56L					NO	-17734			0	2007			Scheduled Follow-up Submission	Complete Remission/Response	2013/11/8	FEMALE	159	Rectal Adenocarcinoma	NO	No		C19	Mar-40	C19.9	YES								YES
TCGA-AF-A56N-01			MSS			TCGA-AF-A56N-01	TCGA-AF-A56N	TCGA Rectal Cancer (READ)	rectum adenocarcinoma	Rectum			47	Rectum	TCGA-AF-A56N-F51140	TCGA-AF-A56N	TCGA-AF-A56N-01A				NO	-17480	26		0	360			Scheduled Follow-up Submission	Complete Remission/Response	2013/11/8	FEMALE	165.1	Rectal Adenocarcinoma	NO	No		C19	Mar-40	C19.9	YES	530		NO					YES
TCGA-AG-3574-01	0	Rectum	MSS	Cluster3	MSS	TCGA-AG-3574-01	TCGA-AG-3574	TCGA Rectal Cancer (READ)	rectum adenocarcinoma	Rectum			89	Rectum	TCGA-AG-3574-F37944	TCGA-AG-3574	TCGA-AG-3574-01A	NO			NO	-32781		1096	0	0			Scheduled Follow-up Submission		2012/12/6	FEMALE		Rectal Adenocarcinoma	YES	No	FALSE	C20	Mar-40	C20.9	YES		0.8	NO	NO			1.5	NO
TCGA-AG-3575-01	0	Rectum	MSS	CIMP.H	MSS	TCGA-AG-3575-01	TCGA-AG-3575	TCGA Rectal Cancer (READ)	rectum adenocarcinoma	Rectum			51	Rectum	TCGA-AG-3575-F37950	TCGA-AG-3575		NO		1		-18932			0	365			Scheduled Follow-up Submission	Complete Remission/Response	2012/12/6	MALE		Rectal Adenocarcinoma	NO	No	FALSE	C20	Mar-40	C20.9	YES				NO				NO
TCGA-AG-3578-01	0	Rectum	MSS	Cluster3	MSS	TCGA-AG-3578-01	TCGA-AG-3578	TCGA Rectal Cancer (READ)	rectum adenocarcinoma	Rectum			76	Rectum	TCGA-AG-3578-F37953	TCGA-AG-3578	TCGA-AG-3578-01A	NO				-27851			0	974			Scheduled Follow-up Submission	Complete Remission/Response	2012/12/6	FEMALE		Rectal Mucinous Adenocarcinoma	YES	No	FALSE	C19	Mar-80	C19.9	YES		0.9	NO	NO			1.4	NO
TCGA-AG-3580-01	0	Rectum	MSS	Cluster3	MSS	TCGA-AG-3580-01	TCGA-AG-3580	TCGA Rectal Cancer (READ)	rectum adenocarcinoma	Rectum			67	Rectum	TCGA-AG-3580-F37955	TCGA-AG-3580		NO				-24775			0	244			Scheduled Follow-up Submission	Complete Remission/Response	2012/12/6	MALE		Rectal Adenocarcinoma	YES	No	FALSE	C19	Mar-40	C19.9	YES				NO				NO
TCGA-AG-3581-01	0	Rectum	MSS	Cluster3	MSS	TCGA-AG-3581-01	TCGA-AG-3581	TCGA Rectal Cancer (READ)	rectum adenocarcinoma	Rectum			63	Rectum	TCGA-AG-3581-F37957	TCGA-AG-3581	TCGA-AG-3581-01A	NO				-23345			0	215			Scheduled Follow-up Submission	Complete Remission/Response	2012/12/6	MALE		Rectal Adenocarcinoma	NO	No	FALSE	C19	Mar-40	C19.9	YES		1	NO	NO			1	NO
TCGA-AG-3582-01	0	Rectum	MSS	Cluster4	MSS	TCGA-AG-3582-01	TCGA-AG-3582	TCGA Rectal Cancer (READ)	rectum adenocarcinoma	Rectum			75	Rectum	TCGA-AG-3582-F37958	TCGA-AG-3582	TCGA-AG-3582-01A	NO				-27636		1096	0	31			Scheduled Follow-up Submission		2012/12/6	MALE		Rectal Adenocarcinoma	NO	No	FALSE	C18.9	Mar-40	C18.9	YES		0.6	NO	NO			0.9	NO
TCGA-AG-3583-01	0	Rectum	MSI-L	Cluster4	MSI-L	TCGA-AG-3583-01	TCGA-AG-3583	TCGA Rectal Cancer (READ)	rectum adenocarcinoma	Rectum			66	Rectum	TCGA-AG-3583-F37959	TCGA-AG-3583	TCGA-AG-3583-01A	NO				-24107		610	0	61			Scheduled Follow-up Submission		2012/12/6	MALE		Rectal Mucinous Adenocarcinoma	NO	No	FALSE	C19	Mar-40	C19.9	YES		0.7	NO	NO			0.9	NO
TCGA-AG-3584-01	0	Rectum	MSS	CIMP.L	MSS	TCGA-AG-3584-01	TCGA-AG-3584	TCGA Rectal Cancer (READ)	rectum adenocarcinoma	Rectum			60	Rectum	TCGA-AG-3584-F37960	TCGA-AG-3584	TCGA-AG-3584-01A	NO		2		-22189		730	0	0			Scheduled Follow-up Submission	Progressive Disease	2012/12/6	MALE		Rectal Adenocarcinoma	NO	No	FALSE	C20	Mar-40	C20.9	YES		1	NO	NO			1.4	NO
TCGA-AG-3586-01	0	Rectum	MSS	Cluster3	MSS	TCGA-AG-3586-01	TCGA-AG-3586	TCGA Rectal Cancer (READ)	rectum adenocarcinoma	Rectum			72	Rectum		TCGA-AG-3586	TCGA-AG-3586-01A	NO				-26542			0	31					2010/5/18	FEMALE			NO	No	FALSE	C19	Mar-80	C19.9	YES		0.8	NO	NO			1.1	NO
TCGA-AG-3587-01	0	Rectum	MSS	Cluster4	MSS	TCGA-AG-3587-01	TCGA-AG-3587	TCGA Rectal Cancer (READ)	rectum adenocarcinoma	Rectum			65	Rectum	TCGA-AG-3587-F37961	TCGA-AG-3587		NO				-24075			0	1400		1216	Scheduled Follow-up Submission		2012/12/6	MALE		Rectal Adenocarcinoma	NO	No	FALSE	C20	Mar-40	C20.9	YES						NO		NO
TCGA-AG-3591-01			MSS			TCGA-AG-3591-01	TCGA-AG-3591	TCGA Rectal Cancer (READ)	rectum adenocarcinoma	Rectum			66	Rectum	TCGA-AG-3591-F37962	TCGA-AG-3591		NO		2		-24167			0	1035			Scheduled Follow-up Submission	Complete Remission/Response	2012/12/6	FEMALE		Rectal Adenocarcinoma	YES	No		C19	Mar-40	C19.9	YES				NO				NO
TCGA-AG-3592-01			MSI-L			TCGA-AG-3592-01	TCGA-AG-3592	TCGA Rectal Cancer (READ)	rectum adenocarcinoma	Rectum			68	Rectum	TCGA-AG-3592-F37964	TCGA-AG-3592	TCGA-AG-3592-01A					-25141			0	1035			Scheduled Follow-up Submission	Complete Remission/Response	2012/12/6	MALE		Rectal Adenocarcinoma	YES	No		C19	Mar-40	C19.9	YES		0.9	NO	NO			1.2	NO
TCGA-AG-3593-01	0	Rectum	MSS	Cluster3	MSS	TCGA-AG-3593-01	TCGA-AG-3593	TCGA Rectal Cancer (READ)	rectum adenocarcinoma	Rectum			72	Rectum	TCGA-AG-3593-F37965	TCGA-AG-3593		NO		2		-26480			0	1035			Scheduled Follow-up Submission	Complete Remission/Response	2012/12/6	FEMALE		Rectal Adenocarcinoma	NO	No	FALSE	C19	Mar-40	C19.9	YES				NO				NO
TCGA-AG-3594-01	0	Rectum	MSS	Cluster3	MSS	TCGA-AG-3594-01	TCGA-AG-3594	TCGA Rectal Cancer (READ)	rectum adenocarcinoma	Rectum			77	Rectum	TCGA-AG-3594-F37967	TCGA-AG-3594	TCGA-AG-3594-01A	NO		0		-28277		61	0	0			Scheduled Follow-up Submission		2012/12/6	MALE		Rectal Mucinous Adenocarcinoma	YES	No	FALSE	C19	Mar-80	C19.9	YES		0.6	NO	NO			2	NO
TCGA-AG-3598-01	0	Rectum	MSS	CIMP.L	MSS	TCGA-AG-3598-01	TCGA-AG-3598	TCGA Rectal Cancer (READ)	rectum adenocarcinoma	Rectum			69	Rectum	TCGA-AG-3598-F37968	TCGA-AG-3598	TCGA-AG-3598-01A	NO				-25324			0	1522			Scheduled Follow-up Submission	Complete Remission/Response	2012/12/6	MALE		Rectal Adenocarcinoma	NO	No	FALSE	C19	Mar-40	C19.9	YES		0.9	NO	NO			0.9	NO
TCGA-AG-3599-01	0	Rectum	MSS	CIMP.L	MSS	TCGA-AG-3599-01	TCGA-AG-3599	TCGA Rectal Cancer (READ)	rectum adenocarcinoma	Rectum			70	Rectum	TCGA-AG-3599-F37992	TCGA-AG-3599	TCGA-AG-3599-01A	NO				-25749			0	366			Scheduled Follow-up Submission	Complete Remission/Response	2012/12/8	MALE			NO	No	FALSE	C19	Mar-80	C19.9	YES		0.7	NO	NO			1	NO
TCGA-AG-3600-01	0	Rectum	MSS	CIMP.H	MSS	TCGA-AG-3600-01	TCGA-AG-3600	TCGA Rectal Cancer (READ)	rectum adenocarcinoma	Rectum			62	Rectum	TCGA-AG-3600-F37993	TCGA-AG-3600	TCGA-AG-3600-01A	NO		10		-22767			0	184			Scheduled Follow-up Submission	Complete Remission/Response	2012/12/8	MALE		Rectal Adenocarcinoma	YES	No	FALSE	C19	Mar-40	C19.9	YES		0.7	NO	NO			1.4	NO
TCGA-AG-3601-01	0	Rectum	MSI-L	Cluster4	MSS	TCGA-AG-3601-01	TCGA-AG-3601	TCGA Rectal Cancer (READ)	rectum adenocarcinoma	Rectum			68	Rectum		TCGA-AG-3601	TCGA-AG-3601-01A	NO				-24837			0	0					2010/5/18	MALE		Rectal Adenocarcinoma	NO	No	FALSE	C19	Mar-40	C19.9	YES		1	NO	NO			1.3	NO
TCGA-AG-3602-01	0	Rectum	MSS	Cluster3	MSS	TCGA-AG-3602-01	TCGA-AG-3602	TCGA Rectal Cancer (READ)	rectum adenocarcinoma	Rectum			66	Rectum		TCGA-AG-3602	TCGA-AG-3602-01A	NO		9		-24350			0	0					2010/5/18	FEMALE		Rectal Adenocarcinoma	YES	No	FALSE	C19	Mar-40	C19.9	YES		0.9	NO	NO			1	NO
TCGA-AG-3605-01	0	Rectum	MSS	CIMP.L	MSI-L	TCGA-AG-3605-01	TCGA-AG-3605	TCGA Rectal Cancer (READ)	rectum adenocarcinoma	Rectum			85	Rectum		TCGA-AG-3605	TCGA-AG-3605-01A	NO				-31078			0	30					2010/5/18	FEMALE		Rectal Adenocarcinoma	NO	No	FALSE	C19	Mar-40	C19.9	YES		0.9	NO	NO			1	NO
TCGA-AG-3608-01	0	Rectum	Indeterminate	CIMP.L		TCGA-AG-3608-01	TCGA-AG-3608	TCGA Rectal Cancer (READ)	rectum adenocarcinoma	Rectum			79	Rectum	TCGA-AG-3608-F37999	TCGA-AG-3608	TCGA-AG-3608-01A	NO		0		-29008			0	485			Scheduled Follow-up Submission	Complete Remission/Response	2012/12/8	FEMALE		Rectal Adenocarcinoma	YES	No	FALSE	C20	Mar-40	C20.9	YES		0.7	NO	NO			0.8	NO
TCGA-AG-3609-01	0	Rectum	MSS	Cluster4	MSS	TCGA-AG-3609-01	TCGA-AG-3609	TCGA Rectal Cancer (READ)	rectum adenocarcinoma	Rectum			65	Rectum	TCGA-AG-3609-F38002	TCGA-AG-3609	TCGA-AG-3609-01A	NO				-23925			0	608			Scheduled Follow-up Submission	Complete Remission/Response	2012/12/8	FEMALE		Rectal Adenocarcinoma	NO	No	FALSE	C19	Mar-40	C19.9	YES		0.7	NO	NO			0.8	NO
TCGA-AG-3611-01	0	Rectum	MSS	Cluster3	MSS	TCGA-AG-3611-01	TCGA-AG-3611	TCGA Rectal Cancer (READ)	rectum adenocarcinoma	Rectum			72	Rectum	TCGA-AG-3611-F38004	TCGA-AG-3611	TCGA-AG-3611-01A	NO				-26420			0	424			Scheduled Follow-up Submission	Complete Remission/Response	2012/12/8	MALE		Rectal Adenocarcinoma	YES	No	FALSE	C19	Mar-40	C19.9	YES		0.7	NO	NO			0.8	NO
TCGA-AG-3612-01	0	Rectum	MSS	Cluster4	MSS	TCGA-AG-3612-01	TCGA-AG-3612	TCGA Rectal Cancer (READ)	rectum adenocarcinoma	Rectum			55	Rectum	TCGA-AG-3612-F38007	TCGA-AG-3612	TCGA-AG-3612-01A	NO		0		-20242			0	608			Scheduled Follow-up Submission	Complete Remission/Response	2012/12/8	FEMALE		Rectal Adenocarcinoma	NO	No	FALSE	C20	Mar-40	C20.9	YES		0.7	NO	NO			0.8	NO
TCGA-AG-3725-01			MSS			TCGA-AG-3725-01	TCGA-AG-3725	TCGA Rectal Cancer (READ)	rectum adenocarcinoma	Rectum			90	Rectum	TCGA-AG-3725-F38008	TCGA-AG-3725	TCGA-AG-3725-01A	NO				-32872			0	638			Scheduled Follow-up Submission	Partial Remission/Response	2012/12/8	FEMALE		Rectal Adenocarcinoma	YES	No		C19	Mar-40	C19.9	YES		0.6	NO	NO			0.8	NO
TCGA-AG-3725-11			MSS			TCGA-AG-3725-11	TCGA-AG-3725	TCGA Rectal Cancer (READ)	rectum adenocarcinoma	Rectum			90	Rectum	TCGA-AG-3725-F38008	TCGA-AG-3725	TCGA-AG-3725-11A	NO				-32872			0	638			Scheduled Follow-up Submission	Partial Remission/Response	2012/12/8	FEMALE		Rectal Adenocarcinoma	YES	No		C19	Mar-40	C19.9	YES		0.6	NO	NO			1	NO
TCGA-AG-3726-01	0	Rectum	MSS	Cluster3	MSS	TCGA-AG-3726-01	TCGA-AG-3726	TCGA Rectal Cancer (READ)	rectum adenocarcinoma	Rectum			63	Rectum	TCGA-AG-3726-F38009	TCGA-AG-3726	TCGA-AG-3726-01A	NO				-23345			0	243			Scheduled Follow-up Submission	Complete Remission/Response	2012/12/8	FEMALE		Rectal Adenocarcinoma	NO	No	FALSE	C20	Mar-40	C20.9	YES		0.6	NO	NO			0.8	NO
TCGA-AG-3727-01	0	Rectum	MSS	Cluster3	MSS	TCGA-AG-3727-01	TCGA-AG-3727	TCGA Rectal Cancer (READ)	rectum adenocarcinoma	Rectum			78	Rectum		TCGA-AG-3727	TCGA-AG-3727-01A	NO				-28641			0	30					2010/5/18	FEMALE		Rectal Adenocarcinoma	NO	No	FALSE	C19	Mar-40	C19.9	YES		0.5	NO	NO			1	NO
TCGA-AG-3728-01			MSS			TCGA-AG-3728-01	TCGA-AG-3728	TCGA Rectal Cancer (READ)	rectum adenocarcinoma	Rectum			73	Rectum	TCGA-AG-3728-F38295	TCGA-AG-3728	TCGA-AG-3728-01A	NO		10		-26906			0	912			Scheduled Follow-up Submission		2012/12/12	MALE		Rectal Adenocarcinoma	YES	No		C20	Mar-40	C20.9	YES		0.8	NO	NO			0.8	NO
TCGA-AG-3731-01			MSI-L			TCGA-AG-3731-01	TCGA-AG-3731	TCGA Rectal Cancer (READ)	rectum adenocarcinoma	Rectum			65	Rectum	TCGA-AG-3731-F38010	TCGA-AG-3731	TCGA-AG-3731-01A	NO				-23923			0	1126			Scheduled Follow-up Submission	Complete Remission/Response	2012/12/8	MALE		Rectal Adenocarcinoma	YES	No		C20	Mar-40	C20.9	YES		0.9	NO	NO			1.6	NO
TCGA-AG-3731-11			MSI-L			TCGA-AG-3731-11	TCGA-AG-3731	TCGA Rectal Cancer (READ)	rectum adenocarcinoma	Rectum			65	Rectum	TCGA-AG-3731-F38010	TCGA-AG-3731	TCGA-AG-3731-11A	NO				-23923			0	1126			Scheduled Follow-up Submission	Complete Remission/Response	2012/12/8	MALE		Rectal Adenocarcinoma	YES	No		C20	Mar-40	C20.9	YES		1	NO	NO			1.5	NO
TCGA-AG-3732-01			MSS			TCGA-AG-3732-01	TCGA-AG-3732	TCGA Rectal Cancer (READ)	rectum adenocarcinoma	Rectum			78	Rectum	TCGA-AG-3732-F38011	TCGA-AG-3732		NO				-28521			0	1003			Scheduled Follow-up Submission	Complete Remission/Response	2012/12/8	FEMALE		Rectal Adenocarcinoma	NO	No		C19	Mar-40	C19.9	YES				NO
TCGA-AG-3732-11			MSS			TCGA-AG-3732-11	TCGA-AG-3732	TCGA Rectal Cancer (READ)	rectum adenocarcinoma	Rectum			78	Rectum	TCGA-AG-3732-F38011	TCGA-AG-3732	TCGA-AG-3732-11A	NO				-28521			0	1003			Scheduled Follow-up Submission	Complete Remission/Response	2012/12/8	FEMALE		Rectal Adenocarcinoma	NO	No		C19	Mar-40	C19.9	YES		0.6	NO	NO			1
TCGA-AG-3742-01			MSS			TCGA-AG-3742-01	TCGA-AG-3742	TCGA Rectal Cancer (READ)	rectum adenocarcinoma	Rectum			85	Rectum		TCGA-AG-3742	TCGA-AG-3742-01A	NO				-31078			0	30					2010/5/18	FEMALE		Rectal Adenocarcinoma	NO	No		C18.9	Mar-40	C18.9	YES		0.8	NO	NO			0.9	NO
TCGA-AG-3742-11			MSS			TCGA-AG-3742-11	TCGA-AG-3742	TCGA Rectal Cancer (READ)	rectum adenocarcinoma	Rectum			85	Rectum		TCGA-AG-3742	TCGA-AG-3742-11A	NO				-31078			0	30					2010/5/18	FEMALE		Rectal Adenocarcinoma	NO	No		C18.9	Mar-40	C18.9	YES		0.7	NO	NO			1.2	NO
TCGA-AG-3878-01	0	Rectum	MSS	CIMP.L	MSS	TCGA-AG-3878-01	TCGA-AG-3878	TCGA Rectal Cancer (READ)	rectum adenocarcinoma	Rectum			64	Rectum		TCGA-AG-3878	TCGA-AG-3878-01A	NO				-23527			0	30					2010/5/18	MALE		Rectal Adenocarcinoma	YES	No	FALSE	C20	Mar-40	C20.9	YES		0.8	NO	NO			1	NO
TCGA-AG-3881-01	0	Rectum	MSS	CIMP.L	MSS	TCGA-AG-3881-01	TCGA-AG-3881	TCGA Rectal Cancer (READ)	rectum adenocarcinoma	Rectum			83	Rectum	TCGA-AG-3881-F38012	TCGA-AG-3881	TCGA-AG-3881-01A	NO				-30467			0	579			Scheduled Follow-up Submission	Complete Remission/Response	2012/12/8	FEMALE			NO	No	FALSE	C80.1	Mar-80	C80.9	YES		0.7	NO	NO			0.7	NO
TCGA-AG-3882-01	0	Rectum	MSS	Cluster4	MSS	TCGA-AG-3882-01	TCGA-AG-3882	TCGA Rectal Cancer (READ)	rectum adenocarcinoma	Rectum			66	Rectum	TCGA-AG-3882-F38013	TCGA-AG-3882	TCGA-AG-3882-01A	NO				-24198			0	608			Scheduled Follow-up Submission	Complete Remission/Response	2012/12/8	FEMALE		Rectal Adenocarcinoma	NO	No	FALSE	C18.9	Mar-40	C18.9	YES		0.7	NO	NO			0.8	NO
TCGA-AG-3883-01	0	Rectum	MSS	Cluster3	MSS	TCGA-AG-3883-01	TCGA-AG-3883	TCGA Rectal Cancer (READ)	rectum adenocarcinoma	Rectum			69	Rectum		TCGA-AG-3883	TCGA-AG-3883-01A	NO				-25415			0	31					2010/5/18	MALE		Rectal Adenocarcinoma	NO	No	FALSE	C20	Mar-40	C20.9	YES		0.7	NO	NO			0.9	NO
TCGA-AG-3885-01			MSS			TCGA-AG-3885-01	TCGA-AG-3885	TCGA Rectal Cancer (READ)	rectum adenocarcinoma	Rectum			71	Rectum	TCGA-AG-3885-F38014	TCGA-AG-3885	TCGA-AG-3885-01A	NO		0		-26145			0	546			Scheduled Follow-up Submission	Complete Remission/Response	2012/12/8	FEMALE		Rectal Adenocarcinoma	NO	No		C20	Mar-40	C20.9	YES		0.6	NO	NO			1	NO
TCGA-AG-3887-01	0	Rectum	MSS	Cluster4	MSS	TCGA-AG-3887-01	TCGA-AG-3887	TCGA Rectal Cancer (READ)	rectum adenocarcinoma	Rectum			68	Rectum	TCGA-AG-3887-F38015	TCGA-AG-3887		NO				-24960			0	1124		1064	Scheduled Follow-up Submission	Progressive Disease	2012/12/8	MALE		Rectal Mucinous Adenocarcinoma	YES	No	FALSE	C20	Mar-80	C20.9	YES				NO				NO
TCGA-AG-3890-01	0	Rectum	MSS	Cluster3	MSS	TCGA-AG-3890-01	TCGA-AG-3890	TCGA Rectal Cancer (READ)	rectum adenocarcinoma	Rectum			62	Rectum	TCGA-AG-3890-F38016	TCGA-AG-3890		NO				-22950			0	518			Scheduled Follow-up Submission	Complete Remission/Response	2012/12/8	MALE		Rectal Adenocarcinoma	YES	No	FALSE	C20	Mar-40	C20.9	YES				NO				NO
TCGA-AG-3891-01			MSI-H			TCGA-AG-3891-01	TCGA-AG-3891	TCGA Rectal Cancer (READ)	rectum adenocarcinoma	Rectum			66	Rectum	TCGA-AG-3891-F38017	TCGA-AG-3891	TCGA-AG-3891-01A	NO				-24411			0	548			Scheduled Follow-up Submission	Complete Remission/Response	2012/12/8	FEMALE		Rectal Adenocarcinoma	YES	No		C20	Mar-40	C20.9	YES		0.6	NO	NO			0.9	NO
TCGA-AG-3892-01	0	Rectum	MSS	Cluster4	MSS	TCGA-AG-3892-01	TCGA-AG-3892	TCGA Rectal Cancer (READ)	rectum adenocarcinoma	Rectum			57	Rectum	TCGA-AG-3892-F38018	TCGA-AG-3892	TCGA-AG-3892-01A	NO				-20880			0	396			Scheduled Follow-up Submission	Complete Remission/Response	2012/12/8	FEMALE		Rectal Adenocarcinoma	NO	No	TRUE	C20	Mar-40	C20.9	YES		0.7	NO	NO			0.7	NO
TCGA-AG-3893-01	0	Rectum	MSS	Cluster4	MSS	TCGA-AG-3893-01	TCGA-AG-3893	TCGA Rectal Cancer (READ)	rectum adenocarcinoma	Rectum			74	Rectum	TCGA-AG-3893-F38019	TCGA-AG-3893	TCGA-AG-3893-01A	NO				-27272			0	1065			Scheduled Follow-up Submission	Complete Remission/Response	2012/12/8	MALE		Rectal Adenocarcinoma	NO	No	FALSE	C19	Mar-40	C19.9	YES		0.6	NO	NO			1	NO
TCGA-AG-3894-01	0	Rectum	MSS	Cluster3	MSS	TCGA-AG-3894-01	TCGA-AG-3894	TCGA Rectal Cancer (READ)	rectum adenocarcinoma	Rectum			65	Rectum	TCGA-AG-3894-F38020	TCGA-AG-3894		NO				-23954			0	426			Scheduled Follow-up Submission	Complete Remission/Response	2012/12/8	MALE		Rectal Adenocarcinoma	YES	No	FALSE	C20	Mar-40	C20.9	YES				NO				NO
TCGA-AG-3896-01	0	Rectum	MSS	Cluster3	MSS	TCGA-AG-3896-01	TCGA-AG-3896	TCGA Rectal Cancer (READ)	rectum adenocarcinoma	Rectum			85	Rectum		TCGA-AG-3896	TCGA-AG-3896-01A	NO				-31046			0	31					2010/5/18	FEMALE		Rectal Adenocarcinoma	NO	No	FALSE	C20	Mar-40	C20.9	YES		0.5	NO	NO			0.8	NO
TCGA-AG-3898-01	0	Rectum	MSS	Cluster3	MSS	TCGA-AG-3898-01	TCGA-AG-3898	TCGA Rectal Cancer (READ)	rectum adenocarcinoma	Rectum			61	Rectum	TCGA-AG-3898-F38021	TCGA-AG-3898	TCGA-AG-3898-01A	NO				-22492			0	1461			Scheduled Follow-up Submission	Complete Remission/Response	2012/12/8	MALE		Rectal Adenocarcinoma	YES	No	FALSE	C20	Mar-40	C20.9	YES		1	NO	NO			1	NO
TCGA-AG-3901-01	0	Rectum	MSS	Cluster3	MSS	TCGA-AG-3901-01	TCGA-AG-3901	TCGA Rectal Cancer (READ)	rectum adenocarcinoma	Rectum			67	Rectum	TCGA-AG-3901-F38022	TCGA-AG-3901		NO				-24502			0	761			Scheduled Follow-up Submission		2015/8/20	FEMALE		Rectal Mucinous Adenocarcinoma	NO	No	FALSE	C19	Mar-80	C19.9	YES				NO				NO
TCGA-AG-3902-01	0	Rectum	MSS	CIMP.L	MSS	TCGA-AG-3902-01	TCGA-AG-3902	TCGA Rectal Cancer (READ)	rectum adenocarcinoma	Rectum			61	Rectum	TCGA-AG-3902-F38023	TCGA-AG-3902	TCGA-AG-3902-01A	NO				-22492			0	974			Scheduled Follow-up Submission	Complete Remission/Response	2012/12/8	MALE		Rectal Adenocarcinoma	YES	No	FALSE	C19	Mar-40	C19.9	YES		0.7	NO	NO			1.1	NO
TCGA-AG-3909-01	0	Rectum	MSS	Cluster3	MSS	TCGA-AG-3909-01	TCGA-AG-3909	TCGA Rectal Cancer (READ)	rectum adenocarcinoma	Rectum			69	Rectum	TCGA-AG-3909-F38302	TCGA-AG-3909	TCGA-AG-3909-01A	NO			NO	-25537			0	608			Scheduled Follow-up Submission	Complete Remission/Response	2012/12/12	FEMALE		Rectal Adenocarcinoma	NO	No	FALSE	C19	Mar-40	C19.9	YES		0.4	NO	NO			0.8	NO
TCGA-AG-3999-01	0	Rectum	MSS	Cluster3	MSS	TCGA-AG-3999-01	TCGA-AG-3999	TCGA Rectal Cancer (READ)	rectum adenocarcinoma	Rectum			61	Rectum	TCGA-AG-3999-F38308	TCGA-AG-3999	TCGA-AG-3999-01A	NO		5	NO	-22311			0	853		791	Scheduled Follow-up Submission	Progressive Disease	2012/12/12	FEMALE		Rectal Adenocarcinoma	NO	No	FALSE	C19	Mar-40	C19.9	YES		0.6	NO	NO			0.7	NO
TCGA-AG-4001-01	0	Rectum	MSI-L	Cluster4	MSI-L	TCGA-AG-4001-01	TCGA-AG-4001	TCGA Rectal Cancer (READ)	rectum adenocarcinoma	Rectum			74	Rectum	TCGA-AG-4001-F38309	TCGA-AG-4001	TCGA-AG-4001-01A	NO				-27302			0	1096			Scheduled Follow-up Submission	Complete Remission/Response	2012/12/12	FEMALE		Rectal Adenocarcinoma	NO	No	FALSE	C19	Mar-40	C19.9	YES		0.6	NO	NO			1	NO
TCGA-AG-4005-01	0	Rectum	MSS	Cluster3	MSS	TCGA-AG-4005-01	TCGA-AG-4005	TCGA Rectal Cancer (READ)	rectum adenocarcinoma	Rectum			64	Rectum	TCGA-AG-4005-F38310	TCGA-AG-4005	TCGA-AG-4005-01A	NO		6		-23407			0	427			Scheduled Follow-up Submission	Complete Remission/Response	2012/12/12	MALE		Rectal Adenocarcinoma	NO	No	FALSE	C20	Mar-40	C20.9	YES		0.6	NO	NO			0.7	NO
TCGA-AG-4007-01	0	Rectum	MSI-L	CIMP.L	MSI-L	TCGA-AG-4007-01	TCGA-AG-4007	TCGA Rectal Cancer (READ)	rectum adenocarcinoma	Rectum			87	Rectum		TCGA-AG-4007	TCGA-AG-4007-01A	NO		2		-31776			0	31					2010/5/18	MALE		Rectal Adenocarcinoma	NO	No	FALSE	C18.9	Mar-40	C18.9	YES		0.7	NO	NO			1.1	NO
TCGA-AG-4008-01	0	Rectum	MSS	Cluster3	MSS	TCGA-AG-4008-01	TCGA-AG-4008	TCGA Rectal Cancer (READ)	rectum adenocarcinoma	Rectum			63	Rectum	TCGA-AG-4008-F38314	TCGA-AG-4008	TCGA-AG-4008-01A	NO				-23192			0	518			Scheduled Follow-up Submission	Complete Remission/Response	2012/12/12	MALE		Rectal Adenocarcinoma	NO	No	FALSE	C18.9	Mar-40	C18.9	YES		0.9	NO	NO			1	NO
TCGA-AG-4015-01	0	Rectum	MSS	Cluster4	MSS	TCGA-AG-4015-01	TCGA-AG-4015	TCGA Rectal Cancer (READ)	rectum adenocarcinoma	Rectum			85	Rectum		TCGA-AG-4015	TCGA-AG-4015-01A	NO				-31291			0	0					2010/5/18	FEMALE		Rectal Adenocarcinoma	NO	No	FALSE	C18.9	Mar-40	C18.9	YES		0.9	NO	NO			1.2	NO
TCGA-AG-4021-01			MSS			TCGA-AG-4021-01	TCGA-AG-4021	TCGA Rectal Cancer (READ)	rectum adenocarcinoma	Rectum			84	Rectum	TCGA-AG-4021-F38318	TCGA-AG-4021	TCGA-AG-4021-01A	YES				-31015		121	0	0		0	Scheduled Follow-up Submission	Progressive Disease	2012/12/12	FEMALE		Rectal Adenocarcinoma	YES	No		C20	Mar-40	C20.9	YES		0.7	NO	NO			1.3	NO
TCGA-AG-4022-01			MSS			TCGA-AG-4022-01	TCGA-AG-4022	TCGA Rectal Cancer (READ)	rectum adenocarcinoma	Rectum			59	Rectum	TCGA-AG-4022-F38320	TCGA-AG-4022	TCGA-AG-4022-01A	NO				-21823			0	1400			Scheduled Follow-up Submission	Complete Remission/Response	2012/12/12	FEMALE		Rectal Adenocarcinoma	NO	No		C20	Mar-40	C20.9	YES		0.6	NO	NO			1.3	NO
TCGA-AG-A002-01	0	Rectum	MSS	Cluster3	MSS	TCGA-AG-A002-01	TCGA-AG-A002	TCGA Rectal Cancer (READ)	rectum adenocarcinoma	Rectum			35	Rectum	TCGA-AG-A002-F38304	TCGA-AG-A002	TCGA-AG-A002-01A	NO				-13090	385		0	638			Scheduled Follow-up Submission	Complete Remission/Response	2012/12/12	MALE		Rectal Adenocarcinoma	NO	No	FALSE	C20	Mar-40	C20.9	YES	330		NO	NO				NO
TCGA-AG-A008-01	0	Rectum	MSS	Cluster4	MSS	TCGA-AG-A008-01	TCGA-AG-A008	TCGA Rectal Cancer (READ)	rectum adenocarcinoma	Rectum			50	Rectum	TCGA-AG-A008-F38306	TCGA-AG-A008	TCGA-AG-A008-01A	NO				-18416	354		0	424			Scheduled Follow-up Submission	Complete Remission/Response	2012/12/12	FEMALE		Rectal Mucinous Adenocarcinoma	YES	No	FALSE	C20	Mar-80	C20.9	YES	390		NO	NO				NO
TCGA-AG-A00C-01	0	Rectum	MSS	Cluster3	MSS	TCGA-AG-A00C-01	TCGA-AG-A00C	TCGA Rectal Cancer (READ)	rectum adenocarcinoma	Rectum			49	Rectum	TCGA-AG-A00C-F38313	TCGA-AG-A00C	TCGA-AG-A00C-01A	NO		6		-18201	843		0	183			Scheduled Follow-up Submission	Complete Remission/Response	2012/12/12	FEMALE		Rectal Adenocarcinoma	NO	No	FALSE	C20	Mar-40	C20.9	YES	460		NO	NO				NO
TCGA-AG-A00H-01	0	Rectum	MSS	Cluster4	MSS	TCGA-AG-A00H-01	TCGA-AG-A00H	TCGA Rectal Cancer (READ)	rectum adenocarcinoma	Rectum	YES	YES	75	Rectum	TCGA-AG-A00H-F38315	TCGA-AG-A00H	TCGA-AG-A00H-01A	NO		10		-27485	720		0	790		790	Scheduled Follow-up Submission	Progressive Disease	2012/12/12	MALE		Rectal Adenocarcinoma	NO	No	FALSE	C20	Mar-40	C20.9	YES	280		NO	NO				NO
TCGA-AG-A00Y-01	0	Rectum	MSS	Cluster3	MSS	TCGA-AG-A00Y-01	TCGA-AG-A00Y	TCGA Rectal Cancer (READ)	rectum adenocarcinoma	Rectum			68	Rectum	TCGA-AG-A00Y-F38317	TCGA-AG-A00Y	TCGA-AG-A00Y-01A	NO				-24837	630		0	700		123	Scheduled Follow-up Submission	Complete Remission/Response	2012/12/12	MALE		Rectal Adenocarcinoma	YES	No	FALSE	C20	Mar-40	C20.9	YES	170		NO	NO				NO
TCGA-AG-A011-01	0	Rectum	MSS	CIMP.L	MSS	TCGA-AG-A011-01	TCGA-AG-A011	TCGA Rectal Cancer (READ)	rectum adenocarcinoma	Rectum			80	Rectum	TCGA-AG-A011-F38509	TCGA-AG-A011		NO		1		-29463			0	1126			Scheduled Follow-up Submission	Complete Remission/Response	2012/12/16	MALE		Rectal Adenocarcinoma	NO	No	FALSE	C20	Mar-40	C20.9	YES				NO				NO
TCGA-AG-A014-01	0	Rectum	MSS	Cluster4	MSS	TCGA-AG-A014-01	TCGA-AG-A014	TCGA Rectal Cancer (READ)	rectum adenocarcinoma	Rectum			86	Rectum		TCGA-AG-A014	TCGA-AG-A014-01A	NO				-31718	354		0	485					2011/6/15	MALE		Rectal Adenocarcinoma	NO	No	FALSE	C20	Mar-40	C20.9	YES	180		NO	NO				NO
TCGA-AG-A015-01	0	Rectum	MSS	Cluster3		TCGA-AG-A015-01	TCGA-AG-A015	TCGA Rectal Cancer (READ)	rectum adenocarcinoma	Rectum			64	Rectum	TCGA-AG-A015-F38511	TCGA-AG-A015	TCGA-AG-A015-01A	NO				-23496	265		0	1096		518	Scheduled Follow-up Submission	Complete Remission/Response	2012/12/16	FEMALE		Rectal Adenocarcinoma	YES	No	FALSE	C20	Mar-40	C20.9	YES	400		NO	NO				NO
TCGA-AG-A016-01	0	Rectum	MSS	Cluster3		TCGA-AG-A016-01	TCGA-AG-A016	TCGA Rectal Cancer (READ)	rectum adenocarcinoma	Rectum			55	Rectum	TCGA-AG-A016-F38512	TCGA-AG-A016	TCGA-AG-A016-01A	NO				-20178	265		0	276			Scheduled Follow-up Submission	Progressive Disease	2012/12/16	MALE		Rectal Adenocarcinoma	NO	No	FALSE	C20	Mar-40	C20.9	YES	300		NO	NO				NO
TCGA-AG-A01J-01			MSS			TCGA-AG-A01J-01	TCGA-AG-A01J	TCGA Rectal Cancer (READ)	rectum adenocarcinoma	Rectum			59	Rectum		TCGA-AG-A01J	TCGA-AG-A01J-01A	NO		1		-21581	173		0	31					2011/6/15	FEMALE		Rectal Adenocarcinoma	NO	No		C20	Mar-40	C20.9	YES	150		NO	NO				NO
TCGA-AG-A01L-01	0	Rectum	MSS	Cluster3	MSS	TCGA-AG-A01L-01	TCGA-AG-A01L	TCGA Rectal Cancer (READ)	rectum adenocarcinoma	Rectum			58	Rectum		TCGA-AG-A01L		NO				-21369			0	0					2011/6/15	MALE		Rectal Adenocarcinoma	NO	No	FALSE	C20	Mar-40	C20.9	YES				NO				NO
TCGA-AG-A01N-01			MSS			TCGA-AG-A01N-01	TCGA-AG-A01N	TCGA Rectal Cancer (READ)	rectum adenocarcinoma	Rectum			68	Rectum	TCGA-AG-A01N-F38513	TCGA-AG-A01N		NO				-25049			0	943			Scheduled Follow-up Submission	Partial Remission/Response	2012/12/16	FEMALE		Rectal Adenocarcinoma	YES	No		C20	Mar-40	C20.9	YES				NO				NO
TCGA-AG-A01W-01	1	Rectum	MSS		MSS	TCGA-AG-A01W-01	TCGA-AG-A01W	TCGA Rectal Cancer (READ)	rectum adenocarcinoma	Rectum			67	Rectum		TCGA-AG-A01W	TCGA-AG-A01W-01A	NO				-24745	2030		0	0					2011/6/15	FEMALE		Rectal Adenocarcinoma	NO	No	FALSE	C20	Mar-40	C20.9	YES	780		NO	NO				NO
TCGA-AG-A01W-11	1	Rectum	MSS		MSS	TCGA-AG-A01W-11	TCGA-AG-A01W	TCGA Rectal Cancer (READ)	rectum adenocarcinoma	Rectum			67	Rectum		TCGA-AG-A01W	TCGA-AG-A01W-11A	NO				-24745	2190		0	0					2011/6/15	FEMALE		Rectal Adenocarcinoma	NO	No	FALSE	C20	Mar-40	C20.9	YES	270		NO	NO				NO
TCGA-AG-A01Y-01	1	Rectum	MSS		MSS	TCGA-AG-A01Y-01	TCGA-AG-A01Y	TCGA Rectal Cancer (READ)	rectum adenocarcinoma	Rectum			49	Rectum		TCGA-AG-A01Y		NO				-18112			0	0					2011/6/15	FEMALE		Rectal Adenocarcinoma	NO	No	FALSE	C20	Mar-40	C20.9	YES				NO				NO
TCGA-AG-A01Y-11	1	Rectum	MSS		MSS	TCGA-AG-A01Y-11	TCGA-AG-A01Y	TCGA Rectal Cancer (READ)	rectum adenocarcinoma	Rectum			49	Rectum		TCGA-AG-A01Y	TCGA-AG-A01Y-11A	NO				-18112	2037		0	0					2011/6/15	FEMALE		Rectal Adenocarcinoma	NO	No	FALSE	C20	Mar-40	C20.9	YES	210		NO	NO				NO
TCGA-AG-A020-01	1	Rectum	MSS		MSS	TCGA-AG-A020-01	TCGA-AG-A020	TCGA Rectal Cancer (READ)	rectum adenocarcinoma	Rectum			57	Rectum		TCGA-AG-A020	TCGA-AG-A020-01A	NO				-20851	1846		0	31					2011/6/15	FEMALE		Rectal Mucinous Adenocarcinoma	NO	No	FALSE	C20	Mar-80	C20.9	YES	590		NO	NO				NO
TCGA-AG-A020-11	1	Rectum	MSS		MSS	TCGA-AG-A020-11	TCGA-AG-A020	TCGA Rectal Cancer (READ)	rectum adenocarcinoma	Rectum			57	Rectum		TCGA-AG-A020	TCGA-AG-A020-11A	NO				-20851	2006		0	31					2011/6/15	FEMALE		Rectal Mucinous Adenocarcinoma	NO	No	FALSE	C20	Mar-80	C20.9	YES	270		NO	NO				NO
TCGA-AG-A023-01			MSS			TCGA-AG-A023-01	TCGA-AG-A023	TCGA Rectal Cancer (READ)	rectum adenocarcinoma	Rectum			62	Rectum	TCGA-AG-A023-F38514	TCGA-AG-A023	TCGA-AG-A023-01A	NO				-22830	1542	1581	0	61		822	Scheduled Follow-up Submission	Progressive Disease	2012/12/16	FEMALE		Rectal Adenocarcinoma	NO	No		C20	Mar-40	C20.9	YES	410		NO	NO				NO
TCGA-AG-A025-01	0	Rectum	MSS	Cluster3	MSS	TCGA-AG-A025-01	TCGA-AG-A025	TCGA Rectal Cancer (READ)	rectum adenocarcinoma	Rectum			62	Rectum		TCGA-AG-A025	TCGA-AG-A025-01A	NO				-22952	1462		0	1520					2011/6/15	FEMALE		Rectal Adenocarcinoma	NO	No	FALSE	C20	Mar-40	C20.9	YES	160		NO	NO				NO
TCGA-AG-A026-01	0	Rectum	MSS	Cluster3	MSS	TCGA-AG-A026-01	TCGA-AG-A026	TCGA Rectal Cancer (READ)	rectum adenocarcinoma	Rectum			66	Rectum		TCGA-AG-A026	TCGA-AG-A026-01A	NO				-24413	1462	59	0						2011/6/15	MALE		Rectal Adenocarcinoma	NO	No	FALSE	C20	Mar-40	C20.9	YES	540		NO	NO				NO
TCGA-AG-A02G-01	0	Rectum	MSS	Cluster4	MSS	TCGA-AG-A02G-01	TCGA-AG-A02G	TCGA Rectal Cancer (READ)	rectum adenocarcinoma	Rectum			66	Rectum	TCGA-AG-A02G-F38515	TCGA-AG-A02G		NO				-24259		1185	0	0		578	Scheduled Follow-up Submission	Partial Remission/Response	2012/12/16	MALE		Rectal Adenocarcinoma	NO	No	FALSE	C20	Mar-40	C20.9	YES				NO				NO
TCGA-AG-A02N-01	1	Rectum	MSI-H		MSI-H	TCGA-AG-A02N-01	TCGA-AG-A02N	TCGA Rectal Cancer (READ)	rectum adenocarcinoma	Rectum			67	Rectum		TCGA-AG-A02N		NO				-24687			0	1885					2011/6/15	MALE		Rectal Adenocarcinoma	NO	No	TRUE	C20	Mar-40	C20.9	YES				NO				NO
TCGA-AG-A02N-11	1	Rectum	MSI-H		MSI-H	TCGA-AG-A02N-11	TCGA-AG-A02N	TCGA Rectal Cancer (READ)	rectum adenocarcinoma	Rectum			67	Rectum		TCGA-AG-A02N	TCGA-AG-A02N-11A	NO				-24687	1975		0	1885					2011/6/15	MALE		Rectal Adenocarcinoma	NO	No	TRUE	C20	Mar-40	C20.9	YES	90		NO	NO				NO
TCGA-AG-A02X-01	0	Rectum	MSS	CIMP.H		TCGA-AG-A02X-01	TCGA-AG-A02X	TCGA Rectal Cancer (READ)	rectum adenocarcinoma	Rectum			77	Rectum		TCGA-AG-A02X	TCGA-AG-A02X-01A	NO				-28399	1128		0	1247					2011/6/15	MALE		Rectal Adenocarcinoma	NO	No	FALSE	C20	Mar-40	C20.9	YES	280		NO	NO				NO
TCGA-AG-A032-01	0	Rectum	MSS	Cluster4	MSS	TCGA-AG-A032-01	TCGA-AG-A032	TCGA Rectal Cancer (READ)	rectum adenocarcinoma	Rectum			68	Rectum	TCGA-AG-A032-F38516	TCGA-AG-A032	TCGA-AG-A032-01A	NO				-24865	1069		0	1157		792	Scheduled Follow-up Submission	Partial Remission/Response	2012/12/16	MALE		Rectal Adenocarcinoma	NO	No	FALSE	C20	Mar-40	C20.9	YES	210		NO	NO				NO
TCGA-AG-A036-01	1	Rectum	MSS		MSS	TCGA-AG-A036-01	TCGA-AG-A036	TCGA Rectal Cancer (READ)	rectum adenocarcinoma	Rectum			71	Rectum	TCGA-AG-A036-F38517	TCGA-AG-A036	TCGA-AG-A036-01A	NO		1		-26206	2773		0	3562			Scheduled Follow-up Submission	Complete Remission/Response	2012/12/16	MALE		Rectal Adenocarcinoma	NO	No	FALSE	C20	Mar-40	C20.9	YES	300		NO	NO				NO
TCGA-AG-A036-11	1	Rectum	MSS		MSS	TCGA-AG-A036-11	TCGA-AG-A036	TCGA Rectal Cancer (READ)	rectum adenocarcinoma	Rectum			71	Rectum	TCGA-AG-A036-F38517	TCGA-AG-A036	TCGA-AG-A036-11A	NO		1		-26206	2921		0	3562			Scheduled Follow-up Submission	Complete Remission/Response	2012/12/16	MALE		Rectal Adenocarcinoma	NO	No	FALSE	C20	Mar-40	C20.9	YES	400		NO	NO				NO
TCGA-AH-6544-01			MSS			TCGA-AH-6544-01	TCGA-AH-6544	TCGA Rectal Cancer (READ)	rectum adenocarcinoma	Rectum			60	Rectosigmoid Junction	TCGA-AH-6544-F58961	TCGA-AH-6544	TCGA-AH-6544-01A	NO		6		-21977			0	1173			Scheduled Follow-up Submission	Stable Disease	2014/4/29	MALE	177.8	Rectal Adenocarcinoma	YES	No		C19	Mar-40	C19.9	YES		0.6	NO	YES	12	YES	0.7	NO
TCGA-AH-6547-01			MSS			TCGA-AH-6547-01	TCGA-AH-6547	TCGA Rectal Cancer (READ)	rectum adenocarcinoma	Rectum			79	Rectosigmoid Junction	TCGA-AH-6547-F42779	TCGA-AH-6547	TCGA-AH-6547-01A	NO		22	YES	-29030		76	0	44			Scheduled Follow-up Submission	Complete Remission/Response	2013/4/30	FEMALE		Rectal Adenocarcinoma	YES	No		C19	Mar-40	C19.9	YES		0.8	NO	NO			1	NO
TCGA-AH-6549-01			MSI-L			TCGA-AH-6549-01	TCGA-AH-6549	TCGA Rectal Cancer (READ)	rectum adenocarcinoma	Rectum			66	Rectum	TCGA-AH-6549-F43206	TCGA-AH-6549				10	YES	-24337			0	532			Scheduled Follow-up Submission	Complete Remission/Response	2013/5/15	MALE		Rectal Adenocarcinoma	YES	No		C20	Mar-40	C20.9	YES
TCGA-AH-6643-01			MSS			TCGA-AH-6643-01	TCGA-AH-6643	TCGA Rectal Cancer (READ)	rectum adenocarcinoma	Rectum	NO	NO	50	Rectosigmoid Junction	TCGA-AH-6643-F57833	TCGA-AH-6643	TCGA-AH-6643-01A	NO		4	NO	-18273		1314	0	21		1026	Scheduled Follow-up Submission	Progressive Disease	2014/3/27	MALE	180.5	Rectal Adenocarcinoma	NO	No		C19	Mar-40	C19.9	YES		0.5	NO	NO			0.8	NO
TCGA-AH-6643-11			MSS			TCGA-AH-6643-11	TCGA-AH-6643	TCGA Rectal Cancer (READ)	rectum adenocarcinoma	Rectum	NO	NO	50	Rectosigmoid Junction	TCGA-AH-6643-F57833	TCGA-AH-6643	TCGA-AH-6643-11A	NO		4	NO	-18273		1314	0	21		1026	Scheduled Follow-up Submission	Progressive Disease	2014/3/27	MALE	180.5	Rectal Adenocarcinoma	NO	No		C19	Mar-40	C19.9	YES		0.9	NO	NO			1	NO
TCGA-AH-6644-01			MSI-L			TCGA-AH-6644-01	TCGA-AH-6644	TCGA Rectal Cancer (READ)	rectum adenocarcinoma	Rectum			73	Rectosigmoid Junction	TCGA-AH-6644-F42780	TCGA-AH-6644	TCGA-AH-6644-01A			30	NO	-26892			0	838			Scheduled Follow-up Submission	Complete Remission/Response	2013/4/30	MALE		Rectal Adenocarcinoma	YES	No		C19	Mar-40	C19.9	YES		0.6	NO				0.9
TCGA-AH-6897-01			MSI-L			TCGA-AH-6897-01	TCGA-AH-6897	TCGA Rectal Cancer (READ)	rectum adenocarcinoma	Rectum			48	Rectosigmoid Junction	TCGA-AH-6897-F45570	TCGA-AH-6897	TCGA-AH-6897-01A			30	NO	-17536			0	804			Scheduled Follow-up Submission	Complete Remission/Response	2013/7/17	MALE	180.5	Rectal Adenocarcinoma	NO	No		C19	Mar-40	C19.9	YES		0.5	NO				0.7	NO
TCGA-AH-6903-01			MSS			TCGA-AH-6903-01	TCGA-AH-6903	TCGA Rectal Cancer (READ)	rectum adenocarcinoma	Rectum			46	Rectosigmoid Junction	TCGA-AH-6903-F45564	TCGA-AH-6903		NO		45	NO	-17030			0	592			Scheduled Follow-up Submission	Complete Remission/Response	2013/7/17	MALE	183	Rectal Mucinous Adenocarcinoma	NO	No		C19	Mar-80	C19.9	YES				NO				NO
TCGA-BM-6198-01			MSS			TCGA-BM-6198-01	TCGA-BM-6198	TCGA Rectal Cancer (READ)	rectum adenocarcinoma	Rectum			73	Rectum	TCGA-BM-6198-F34043	TCGA-BM-6198	TCGA-BM-6198-01A	NO			NO	-26837			0	646			Scheduled Follow-up Submission	Complete Remission/Response	2012/7/26	MALE		Rectal Adenocarcinoma	NO	No		C20	Mar-40	C20.9	YES		0.9	NO	NO			1	NO
TCGA-CI-6619-01			MSS			TCGA-CI-6619-01	TCGA-CI-6619	TCGA Rectal Cancer (READ)	rectum adenocarcinoma	Rectum			41	Rectum	TCGA-CI-6619-F69600	TCGA-CI-6619	TCGA-CI-6619-01B					-15322			0	184			Scheduled Follow-up Submission		2015/1/14	MALE		Rectal Adenocarcinoma		No		C20	Mar-40	C20.9	YES		0.3	NO				0.3
TCGA-CI-6620-01			MSS			TCGA-CI-6620-01	TCGA-CI-6620	TCGA Rectal Cancer (READ)	rectum adenocarcinoma	Rectum	YES	NO	41	Rectum	TCGA-CI-6620-F69554	TCGA-CI-6620	TCGA-CI-6620-01A					-15322			0	1009		90	Scheduled Follow-up Submission	Progressive Disease	2015/1/13	FEMALE		Rectal Adenocarcinoma		Yes		C20	Mar-40	C20.9	YES		0.3	NO				0.5
TCGA-CI-6621-01			MSS			TCGA-CI-6621-01	TCGA-CI-6621	TCGA Rectal Cancer (READ)	rectum adenocarcinoma	Rectum			63	Rectum	TCGA-CI-6621-F69555	TCGA-CI-6621	TCGA-CI-6621-01A					-23240			0	419			Scheduled Follow-up Submission		2015/1/13	MALE		Rectal Adenocarcinoma		No		C20	Mar-40	C20.9	YES		0.6	NO				0.9
TCGA-CI-6622-01			MSS			TCGA-CI-6622-01	TCGA-CI-6622	TCGA Rectal Cancer (READ)	rectum adenocarcinoma	Rectum			74	Rectum	TCGA-CI-6622-F69592	TCGA-CI-6622						-27336			0	1362			Scheduled Follow-up Submission		2015/1/14	MALE		Rectal Adenocarcinoma		No		C20	Mar-40	C20.9	YES
TCGA-CI-6623-01			MSS			TCGA-CI-6623-01	TCGA-CI-6623	TCGA Rectal Cancer (READ)	rectum adenocarcinoma	Rectum			44	Rectum	TCGA-CI-6623-F69598	TCGA-CI-6623						-16177			0	1443			Scheduled Follow-up Submission		2015/1/14	MALE		Rectal Adenocarcinoma		No		C20	Mar-40	C20.9	YES
TCGA-CI-6624-01			MSS			TCGA-CI-6624-01	TCGA-CI-6624	TCGA Rectal Cancer (READ)	rectum adenocarcinoma	Rectum			53	Rectosigmoid Junction	TCGA-CI-6624-F69599	TCGA-CI-6624	TCGA-CI-6624-01C					-19419			0	1466			Scheduled Follow-up Submission		2015/1/14	FEMALE		Rectal Adenocarcinoma		No		C20	Mar-40	C20.9	YES		0.4	NO				0.5
TCGA-CL-4957-01			MSS			TCGA-CL-4957-01	TCGA-CL-4957	TCGA Rectal Cancer (READ)	rectum adenocarcinoma	Rectum			79		TCGA-CL-4957-F68869	TCGA-CL-4957	TCGA-CL-4957-01A					-29081			0	425			Scheduled Follow-up Submission		2014/12/22	FEMALE		Rectal Adenocarcinoma		No		C20	Mar-40	C20.9	YES		0.4	NO				0.6
TCGA-CL-5917-01			MSS			TCGA-CL-5917-01	TCGA-CL-5917	TCGA Rectal Cancer (READ)	rectum adenocarcinoma	Rectum			71	Rectosigmoid Junction	TCGA-CL-5917-F39667	TCGA-CL-5917	TCGA-CL-5917-01A	NO		30	YES	-26084			0	2376			Scheduled Follow-up Submission	Complete Remission/Response	2013/1/29	FEMALE		Rectal Adenocarcinoma	YES	No		C19	Mar-40	C19.9	YES		0.4	NO	NO			0.5
TCGA-CL-5918-01			MSS			TCGA-CL-5918-01	TCGA-CL-5918	TCGA Rectal Cancer (READ)	rectum adenocarcinoma	Rectum			90	Rectosigmoid Junction	TCGA-CL-5918-F39671	TCGA-CL-5918	TCGA-CL-5918-01A	NO		6	NO	-32873			0	218			Scheduled Follow-up Submission	Complete Remission/Response	2013/1/29	FEMALE		Rectal Adenocarcinoma	NO	No		C20	Mar-40	C20.9	YES		0.5	NO	NO			0.6
TCGA-DC-4745-01			MSS			TCGA-DC-4745-01	TCGA-DC-4745	TCGA Rectal Cancer (READ)	rectum adenocarcinoma	Rectum			49	Rectosigmoid Junction	TCGA-DC-4745-F33823	TCGA-DC-4745	TCGA-DC-4745-01A	NO		30	NO	-17958			0	639			Scheduled Follow-up Submission	Complete Remission/Response	2012/7/19	FEMALE	165	Rectal Adenocarcinoma	YES	No		C19	Mar-40	C19.9	YES		1.3	NO	NO			1.5	YES
TCGA-DC-4749-01			MSS			TCGA-DC-4749-01	TCGA-DC-4749	TCGA Rectal Cancer (READ)	rectum adenocarcinoma	Rectum			57	Rectosigmoid Junction	TCGA-DC-4749-F33821	TCGA-DC-4749	TCGA-DC-4749-01A	NO			NO	-21092			0	762			Scheduled Follow-up Submission	Complete Remission/Response	2012/7/19	MALE	179	Rectal Adenocarcinoma	NO	No		C19	Mar-40	C19.9	YES		2	NO	NO			2.5	NO
TCGA-DC-5337-01			MSS			TCGA-DC-5337-01	TCGA-DC-5337	TCGA Rectal Cancer (READ)	rectum adenocarcinoma	Rectum			69	Rectosigmoid Junction	TCGA-DC-5337-F37186	TCGA-DC-5337	TCGA-DC-5337-01A	NO		35	NO	-25202			0	792			Scheduled Follow-up Submission		2012/11/29	MALE	165	Rectal Adenocarcinoma	NO	No		C19	Mar-40	C19.9	YES		1	NO	NO			1	NO
TCGA-DC-5869-01			MSS			TCGA-DC-5869-01	TCGA-DC-5869	TCGA Rectal Cancer (READ)	rectum adenocarcinoma	Rectum			62	Rectum	TCGA-DC-5869-F44744	TCGA-DC-5869	TCGA-DC-5869-01A	NO		14	NO	-22676			0	943			Scheduled Follow-up Submission		2013/6/26	FEMALE	170	Rectal Adenocarcinoma	NO	No		C20	Mar-40	C20.9	YES		1.3	NO	NO			2	NO
TCGA-DC-6154-01			MSI-H			TCGA-DC-6154-01	TCGA-DC-6154	TCGA Rectal Cancer (READ)	rectum adenocarcinoma	Rectum			57	Rectosigmoid Junction	TCGA-DC-6154-F21437	TCGA-DC-6154		NO		18	NO	-21093			0	365			Scheduled Follow-up Submission		2012/2/13	FEMALE	162	Rectal Adenocarcinoma	NO	No		C19	Mar-40	C19.9	YES				NO				NO
TCGA-DC-6155-01			MSS			TCGA-DC-6155-01	TCGA-DC-6155	TCGA Rectal Cancer (READ)	rectum adenocarcinoma	Rectum			31	Rectosigmoid Junction	TCGA-DC-6155-F21438	TCGA-DC-6155	TCGA-DC-6155-01A	NO		15	NO	-11381			0	425			Scheduled Follow-up Submission		2012/2/13	FEMALE	163	Rectal Adenocarcinoma	NO	No		C19	Mar-40	C19.9	YES		1.7	NO	NO			2	YES
TCGA-DC-6156-01			MSS			TCGA-DC-6156-01	TCGA-DC-6156	TCGA Rectal Cancer (READ)	rectum adenocarcinoma	Rectum	NO	NO	62	Rectosigmoid Junction	TCGA-DC-6156-F44747	TCGA-DC-6156	TCGA-DC-6156-01A	NO		5	NO	-22706			0	943		30	Scheduled Follow-up Submission	Progressive Disease	2013/6/26	MALE	175	Rectal Adenocarcinoma	NO	No		C19	Mar-40	C19.9	YES		1	NO	YES		NO	1.5	NO
TCGA-DC-6157-01			MSS			TCGA-DC-6157-01	TCGA-DC-6157	TCGA Rectal Cancer (READ)	rectum adenocarcinoma	Rectum			48	Rectosigmoid Junction	TCGA-DC-6157-F44763	TCGA-DC-6157	TCGA-DC-6157-01A	NO		3	NO	-17807			0	1581			Scheduled Follow-up Submission		2013/6/26	MALE	185	Rectal Adenocarcinoma	NO	No		C19	Mar-40	C19.9	YES		0.8	NO	NO			1.2	NO
TCGA-DC-6158-01			MSS			TCGA-DC-6158-01	TCGA-DC-6158	TCGA Rectal Cancer (READ)	rectum adenocarcinoma	Rectum			70	Rectum	TCGA-DC-6158-F21434	TCGA-DC-6158		NO		2	NO	-25842		334	0	212			Scheduled Follow-up Submission		2012/2/13	MALE	160	Rectal Adenocarcinoma	NO	No		C20	Mar-40	C20.9	YES				NO				NO
TCGA-DC-6160-01			MSS			TCGA-DC-6160-01	TCGA-DC-6160	TCGA Rectal Cancer (READ)	rectum adenocarcinoma	Rectum			68	Rectosigmoid Junction	TCGA-DC-6160-F44764	TCGA-DC-6160	TCGA-DC-6160-01A	NO		12	YES	-24990			0	1339			Scheduled Follow-up Submission		2013/6/26	MALE	175.4	Rectal Adenocarcinoma	NO	No		C19	Mar-40	C19.9	YES		0.8	NO	NO			1.2	NO
TCGA-DC-6681-01			MSS			TCGA-DC-6681-01	TCGA-DC-6681	TCGA Rectal Cancer (READ)	rectum adenocarcinoma	Rectum			70	Rectosigmoid Junction	TCGA-DC-6681-F44768	TCGA-DC-6681	TCGA-DC-6681-01A	YES	Normal	15	NO	-25659			0	790			Scheduled Follow-up Submission		2013/6/26	FEMALE	151	Rectal Adenocarcinoma	NO	No		C19	Mar-40	C19.9	YES		1	NO	YES	12	YES	2.2	NO
TCGA-DC-6682-01			MSS			TCGA-DC-6682-01	TCGA-DC-6682	TCGA Rectal Cancer (READ)	rectum adenocarcinoma	Rectum			57	Rectosigmoid Junction	TCGA-DC-6682-F44769	TCGA-DC-6682	TCGA-DC-6682-01A	NO		45	NO	-21062			0	762			Scheduled Follow-up Submission		2013/6/26	MALE	184	Rectal Adenocarcinoma	NO	No		C19	Mar-40	C19.9	YES		1	NO	NO			1.2	NO
TCGA-DC-6683-01			MSS			TCGA-DC-6683-01	TCGA-DC-6683	TCGA Rectal Cancer (READ)	rectum adenocarcinoma	Rectum			43	Rectosigmoid Junction	TCGA-DC-6683-F44770	TCGA-DC-6683	TCGA-DC-6683-01A	NO		70	NO	-15918			0	762			Scheduled Follow-up Submission		2013/6/26	MALE	183	Rectal Adenocarcinoma	NO	No		C19	Mar-40	C19.9	YES		1	NO	NO			1	YES
TCGA-DT-5265-01			MSS			TCGA-DT-5265-01	TCGA-DT-5265	TCGA Rectal Cancer (READ)	rectum adenocarcinoma	Rectum			51	Rectum	TCGA-DT-5265-F71902	TCGA-DT-5265	TCGA-DT-5265-01A					-18669			0	384			Scheduled Follow-up Submission	Complete Remission/Response	2015/3/31	MALE		Rectal Mucinous Adenocarcinoma		No		C20	Mar-80	C20.9	YES		1.5	NO				1.5
TCGA-DY-A0XA-01			MSS			TCGA-DY-A0XA-01	TCGA-DY-A0XA	TCGA Rectal Cancer (READ)	rectum adenocarcinoma	Rectum			57	Rectosigmoid Junction	TCGA-DY-A0XA-F17214	TCGA-DY-A0XA	TCGA-DY-A0XA-01A	YES	Normal			-21115	3475		0	3846			Scheduled Follow-up Submission		2011/10/25	FEMALE	159	Rectal Adenocarcinoma	NO	No		C19	Mar-40	C19.9	YES	160		NO	YES		NO
TCGA-DY-A1DC-01			MSS			TCGA-DY-A1DC-01	TCGA-DY-A1DC	TCGA Rectal Cancer (READ)	rectum adenocarcinoma	Rectum		YES	72	Rectosigmoid Junction	TCGA-DY-A1DC-F19043	TCGA-DY-A1DC	TCGA-DY-A1DC-01A	YES	Normal			-26436	3946	1258	0		818	630	Scheduled Follow-up Submission		2011/12/2	FEMALE		Rectal Adenocarcinoma		No		C19	Mar-40	C19.9	YES	170		NO	YES		NO
TCGA-DY-A1DD-01			MSI-L			TCGA-DY-A1DD-01	TCGA-DY-A1DD	TCGA Rectal Cancer (READ)	rectum adenocarcinoma	Rectum			77	Rectosigmoid Junction	TCGA-DY-A1DD-F19086	TCGA-DY-A1DD	TCGA-DY-A1DD-01A	YES	Normal			-28159	4107	1741	0	1741			Scheduled Follow-up Submission		2011/12/2	FEMALE	156	Rectal Adenocarcinoma		No		C19	Mar-40	C19.9	YES	130		NO	YES		NO
TCGA-DY-A1DE-01			MSS			TCGA-DY-A1DE-01	TCGA-DY-A1DE	TCGA Rectal Cancer (READ)	rectum adenocarcinoma	Rectum			56	Rectum	TCGA-DY-A1DE-F19046	TCGA-DY-A1DE	TCGA-DY-A1DE-01A	YES	Normal			-20504	3614		0	3932		3316	Scheduled Follow-up Submission		2011/12/5	FEMALE	160	Rectal Adenocarcinoma	NO	No		C20	Mar-40	C20.9	YES	150		NO	YES	61	YES
TCGA-DY-A1DF-01			MSI-L			TCGA-DY-A1DF-01	TCGA-DY-A1DF	TCGA Rectal Cancer (READ)	rectum adenocarcinoma	Rectum			73	Rectosigmoid Junction		TCGA-DY-A1DF	TCGA-DY-A1DF-01A	YES	Normal			-26763	3621	734	0	734					2011-5-00	FEMALE	156	Rectal Adenocarcinoma		No		C19	Mar-40	C19.9	YES	280		NO	YES	13	YES
TCGA-DY-A1DG-01			MSS			TCGA-DY-A1DG-01	TCGA-DY-A1DG	TCGA Rectal Cancer (READ)	rectum adenocarcinoma	Rectum			75	Rectum	TCGA-DY-A1DG-F19044	TCGA-DY-A1DG		YES	Normal		YES	-27396		1566	0			592	Scheduled Follow-up Submission		2011/12/2	MALE	175	Rectal Adenocarcinoma	NO	No		C20	Mar-40	C20.9	YES				YES		NO
TCGA-DY-A1H8-01			MSS			TCGA-DY-A1H8-01	TCGA-DY-A1H8	TCGA Rectal Cancer (READ)	rectum adenocarcinoma	Rectum			77	Rectum	TCGA-DY-A1H8-F19088	TCGA-DY-A1H8	TCGA-DY-A1H8-01A	NO				-28459	4005	992	0	992			Scheduled Follow-up Submission		2011/12/2	FEMALE	160	Rectal Adenocarcinoma		No		C20	Mar-40	C20.9	YES	180		NO	YES	12	YES
TCGA-EF-5830-01			MSS			TCGA-EF-5830-01	TCGA-EF-5830	TCGA Rectal Cancer (READ)	rectum adenocarcinoma	Rectum			54	Rectum	TCGA-EF-5830-F69008	TCGA-EF-5830	TCGA-EF-5830-01A	NO			NO	-19802			0	106			Scheduled Follow-up Submission		2014/12/24	MALE	182	Rectal Adenocarcinoma	NO	No		C20	Mar-40	C20.9	YES		0.4	NO	NO			1	NO
TCGA-EF-5831-01			MSS			TCGA-EF-5831-01	TCGA-EF-5831	TCGA Rectal Cancer (READ)	rectum adenocarcinoma	Rectum			72	Rectum	TCGA-EF-5831-F69009	TCGA-EF-5831		NO				-26331			0	127			Scheduled Follow-up Submission		2014/12/24	MALE	162	Rectal Adenocarcinoma		No		C20	Mar-40	C20.9	YES				NO
TCGA-EI-6506-01			MSS			TCGA-EI-6506-01	TCGA-EI-6506	TCGA Rectal Cancer (READ)	rectum adenocarcinoma	Rectum			78	Rectosigmoid Junction	TCGA-EI-6506-F28939	TCGA-EI-6506	TCGA-EI-6506-01A	NO		23	NO	-28587			0	625			Scheduled Follow-up Submission		2012/3/2	FEMALE	162	Rectal Adenocarcinoma	NO	No		C20	Mar-11	C20.9	YES		1	NO	NO			1.1
TCGA-EI-6507-01			MSI-H			TCGA-EI-6507-01	TCGA-EI-6507	TCGA Rectal Cancer (READ)	rectum adenocarcinoma	Rectum			60	Rectum	TCGA-EI-6507-F28632	TCGA-EI-6507	TCGA-EI-6507-01A	NO		20	NO	-22176			0	607			Scheduled Follow-up Submission		2012/2/27	MALE	176	Rectal Adenocarcinoma	NO	No		C20	Mar-80	C20.9	YES		1	NO	NO			1.5	NO
TCGA-EI-6508-01			MSS			TCGA-EI-6508-01	TCGA-EI-6508	TCGA Rectal Cancer (READ)	rectum adenocarcinoma	Rectum			48	Rectosigmoid Junction	TCGA-EI-6508-F28935	TCGA-EI-6508	TCGA-EI-6508-01A	NO		12	NO	-17827			0	636			Scheduled Follow-up Submission		2012/3/1	FEMALE	159	Rectal Adenocarcinoma		No		C20	Mar-63	C20.9	YES		0.9	NO	NO			1
TCGA-EI-6509-01			MSS			TCGA-EI-6509-01	TCGA-EI-6509	TCGA Rectal Cancer (READ)	rectum adenocarcinoma	Rectum	NO	NO	53	Rectosigmoid Junction	TCGA-EI-6509-F28628	TCGA-EI-6509	TCGA-EI-6509-01A	NO		60	NO	-19666			0	517	127	90	Scheduled Follow-up Submission		2012/2/27	MALE	178	Rectal Adenocarcinoma	NO	No		C20	Mar-63	C20.9	YES		1	NO	NO			1	NO
TCGA-EI-6510-01			MSI-L			TCGA-EI-6510-01	TCGA-EI-6510	TCGA Rectal Cancer (READ)	rectum adenocarcinoma	Rectum			77	Rectosigmoid Junction	TCGA-EI-6510-F28933	TCGA-EI-6510	TCGA-EI-6510-01A	NO		29	NO	-28328			0	556			Scheduled Follow-up Submission		2012/3/2	FEMALE	150	Rectal Adenocarcinoma		No		C20	Mar-63	C20.9	YES		0.8	NO	NO			1
TCGA-EI-6511-01			MSS			TCGA-EI-6511-01	TCGA-EI-6511	TCGA Rectal Cancer (READ)	rectum adenocarcinoma	Rectum			52	Rectum	TCGA-EI-6511-F28930	TCGA-EI-6511	TCGA-EI-6511-01A	NO			YES	-19237			0	482			Scheduled Follow-up Submission		2012/3/2	MALE	165	Rectal Adenocarcinoma	NO	No		C20	Mar-63	C20.9	YES		0.7	NO	NO			0.9
TCGA-EI-6512-01			MSS			TCGA-EI-6512-01	TCGA-EI-6512	TCGA Rectal Cancer (READ)	rectum adenocarcinoma	Rectum			64	Rectosigmoid Junction	TCGA-EI-6512-F28634	TCGA-EI-6512	TCGA-EI-6512-01A	NO			NO	-23537			0	538			Scheduled Follow-up Submission		2012/1/30	FEMALE	170	Rectal Adenocarcinoma	NO	No		C20	Mar-63	C20.9	YES		0.6	NO	NO			0.9	NO
TCGA-EI-6513-01			MSS			TCGA-EI-6513-01	TCGA-EI-6513	TCGA Rectal Cancer (READ)	rectum adenocarcinoma	Rectum			59	Rectosigmoid Junction	TCGA-EI-6513-F28633	TCGA-EI-6513	TCGA-EI-6513-01A	NO			YES	-21776			0	497			Scheduled Follow-up Submission		2012/2/27	MALE	175	Rectal Adenocarcinoma	NO	No		C20	Mar-63	C20.9	YES		0.6	NO	NO			0.8	NO
TCGA-EI-6514-01			MSS			TCGA-EI-6514-01	TCGA-EI-6514	TCGA Rectal Cancer (READ)	rectum adenocarcinoma	Rectum			59	Sigmoid Colon	TCGA-EI-6514-F28630	TCGA-EI-6514	TCGA-EI-6514-01A	NO			NO	-21618			0	496			Scheduled Follow-up Submission		2012/2/27	FEMALE		Rectal Adenocarcinoma	NO	No		C20	Mar-63	C20.9	YES		0.5	NO	NO			0.7	NO
TCGA-EI-6881-01			MSS			TCGA-EI-6881-01	TCGA-EI-6881	TCGA Rectal Cancer (READ)	rectum adenocarcinoma	Rectum			60	Rectosigmoid Junction	TCGA-EI-6881-F29849	TCGA-EI-6881	TCGA-EI-6881-01A	NO		15	NO	-22057			0	499			Scheduled Follow-up Submission		2012/3/30	MALE	176	Rectal Adenocarcinoma	NO	No		C20	Mar-63	C20.9	YES		0.8	NO	NO			1	NO
TCGA-EI-6882-01			MSI-H			TCGA-EI-6882-01	TCGA-EI-6882	TCGA Rectal Cancer (READ)	rectum adenocarcinoma	Rectum			59	Rectosigmoid Junction	TCGA-EI-6882-F29848	TCGA-EI-6882	TCGA-EI-6882-01A	NO		30	NO	-21682			0	262			Scheduled Follow-up Submission		2012/3/26	MALE	178	Rectal Mucinous Adenocarcinoma	NO	No		C20	Mar-55	C20.9	YES		0.8	NO	NO			0.9	NO
TCGA-EI-6883-01			MSS			TCGA-EI-6883-01	TCGA-EI-6883	TCGA Rectal Cancer (READ)	rectum adenocarcinoma	Rectum			63	Rectosigmoid Junction	TCGA-EI-6883-F29851	TCGA-EI-6883		NO		21	NO	-23268			0	350			Scheduled Follow-up Submission		2012/3/30	MALE	180	Rectal Adenocarcinoma	NO	No		C20	Mar-11	C20.9	YES				NO				NO
TCGA-EI-6884-01			MSS			TCGA-EI-6884-01	TCGA-EI-6884	TCGA Rectal Cancer (READ)	rectum adenocarcinoma	Rectum			71	Rectosigmoid Junction	TCGA-EI-6884-F29854	TCGA-EI-6884	TCGA-EI-6884-01A	NO			NO	-25995			0	328			Scheduled Follow-up Submission		2012/3/30	MALE	166	Rectal Adenocarcinoma	NO	No		C20	Mar-11	C20.9	YES		0.7	NO	NO			0.9	NO
TCGA-EI-6885-01			MSS			TCGA-EI-6885-01	TCGA-EI-6885	TCGA Rectal Cancer (READ)	rectum adenocarcinoma	Rectum	NO	NO	57	Rectosigmoid Junction	TCGA-EI-6885-F29906	TCGA-EI-6885	TCGA-EI-6885-01A	NO		7	NO	-21140			0	415		295	Scheduled Follow-up Submission		2012/3/30	FEMALE	164	Rectal Adenocarcinoma	NO	No		C20	Mar-11	C20.9	YES		1.4	NO	NO			1.7	NO
TCGA-EI-6917-01			MSS			TCGA-EI-6917-01	TCGA-EI-6917	TCGA Rectal Cancer (READ)	rectum adenocarcinoma	Rectum			33	Rectum	TCGA-EI-6917-F29856	TCGA-EI-6917	TCGA-EI-6917-01A	NO		1	NO	-12113			0	531			Scheduled Follow-up Submission		2012/3/30	MALE	176	Rectal Adenocarcinoma	NO	No		C20	Mar-55	C20.9	YES		0.5	NO	NO			1.4	NO
TCGA-EI-7002-01			MSI-L			TCGA-EI-7002-01	TCGA-EI-7002	TCGA Rectal Cancer (READ)	rectum adenocarcinoma	Rectum			58	Rectum	TCGA-EI-7002-F29903	TCGA-EI-7002		NO		9	NO	-21192			0	364			Scheduled Follow-up Submission		2012/3/30	MALE	185	Rectal Adenocarcinoma	NO	No		C20	Mar-11	C20.9	YES				NO				NO
TCGA-EI-7004-01			MSS			TCGA-EI-7004-01	TCGA-EI-7004	TCGA Rectal Cancer (READ)	rectum adenocarcinoma	Rectum			37	Rectosigmoid Junction	TCGA-EI-7004-F29857	TCGA-EI-7004		NO		30	NO	-13566			0	257			Scheduled Follow-up Submission		2012/3/30	FEMALE	172	Rectal Mucinous Adenocarcinoma	NO	No		C19	Mar-80	C19.9	YES				NO				NO
TCGA-F5-6464-01			MSS			TCGA-F5-6464-01	TCGA-F5-6464	TCGA Rectal Cancer (READ)	rectum adenocarcinoma	Rectum			77	Rectum	TCGA-F5-6464-F29829	TCGA-F5-6464	TCGA-F5-6464-01A	NO			NO	-28168		303	0	0			Scheduled Follow-up Submission		2012/3/29	FEMALE	159	Rectal Adenocarcinoma	NO	No		C19	Mar-40	C19.9	YES		1.2	NO	NO			2	NO
TCGA-F5-6465-01			MSS			TCGA-F5-6465-01	TCGA-F5-6465	TCGA Rectal Cancer (READ)	rectum adenocarcinoma	Rectum			64	Rectosigmoid Junction	TCGA-F5-6465-F70150	TCGA-F5-6465	TCGA-F5-6465-01A				NO	-23432			0	1506			Scheduled Follow-up Submission	Complete Remission/Response	2015/1/28	FEMALE	170	Rectal Adenocarcinoma		No		C19	Mar-40	C19.9	YES		1.4	NO				2
TCGA-F5-6571-01			MSI-L			TCGA-F5-6571-01	TCGA-F5-6571	TCGA Rectal Cancer (READ)	rectum adenocarcinoma	Rectum	YES	NO	62	Rectum	TCGA-F5-6571-F53534	TCGA-F5-6571	TCGA-F5-6571-01A	NO			NO	-22666			0	1288		1059	Scheduled Follow-up Submission	Stable Disease	2013/12/12	FEMALE	166	Rectal Adenocarcinoma	NO	No		C20	Mar-40	C20.9	YES		2.1	NO	NO			2.7	NO
TCGA-F5-6702-01			MSS			TCGA-F5-6702-01	TCGA-F5-6702	TCGA Rectal Cancer (READ)	rectum adenocarcinoma	Rectum	YES	NO	71	Rectosigmoid Junction	TCGA-F5-6702-F46648	TCGA-F5-6702	TCGA-F5-6702-01A				NO	-26123		869	0	66		368	Scheduled Follow-up Submission	Progressive Disease	2013/8/13	MALE	172	Rectal Adenocarcinoma		No		C19	Mar-40	C19.9	YES		1.5	NO				2.8
TCGA-F5-6810-01			MSS			TCGA-F5-6810-01	TCGA-F5-6810	TCGA Rectal Cancer (READ)	rectum adenocarcinoma	Rectum							TCGA-F5-6810-01A																										1.2	NO				3.3
TCGA-F5-6811-01			MSI-L			TCGA-F5-6811-01	TCGA-F5-6811	TCGA Rectal Cancer (READ)	rectum adenocarcinoma	Rectum			72	Rectosigmoid Junction	TCGA-F5-6811-F55510	TCGA-F5-6811	TCGA-F5-6811-01A					-26575			0	979			Scheduled Follow-up Submission	Complete Remission/Response	2014/1/8	FEMALE	165	Rectal Adenocarcinoma	NO	No		C19	Mar-40	C19.9	YES		0.6	NO				1
TCGA-F5-6812-01			MSS			TCGA-F5-6812-01	TCGA-F5-6812	TCGA Rectal Cancer (READ)	rectum adenocarcinoma	Rectum			67	Rectum	TCGA-F5-6812-F62653	TCGA-F5-6812	TCGA-F5-6812-01A	NO			NO	-24490			0	1110			Scheduled Follow-up Submission	Complete Remission/Response	2014/7/23	MALE	188	Rectal Adenocarcinoma	NO	No		C49.4	Mar-40	C49.4	YES		1.4	NO	NO			2.5	NO
TCGA-F5-6813-01			MSS			TCGA-F5-6813-01	TCGA-F5-6813	TCGA Rectal Cancer (READ)	rectum adenocarcinoma	Rectum	NO	NO	70	Rectum	TCGA-F5-6813-F41121	TCGA-F5-6813	TCGA-F5-6813-01A	NO			NO	-25651		598	0	21		65	Scheduled Follow-up Submission		2013/3/12	MALE	174	Rectal Adenocarcinoma	NO	No		C49.4	Mar-40	C49.4	YES		1.3	NO	NO			2.5	NO
TCGA-F5-6814-01			MSS			TCGA-F5-6814-01	TCGA-F5-6814	TCGA Rectal Cancer (READ)	rectum adenocarcinoma	Rectum			57	Rectum	TCGA-F5-6814-F65816	TCGA-F5-6814	TCGA-F5-6814-01A	NO			NO	-20828			0	1131			Scheduled Follow-up Submission	Complete Remission/Response	2014/9/30	MALE	175	Rectal Adenocarcinoma	NO	No		C20	Mar-40	C20.9	YES		1.6	NO	NO			1.8
TCGA-F5-6861-01			MSS			TCGA-F5-6861-01	TCGA-F5-6861	TCGA Rectal Cancer (READ)	rectum adenocarcinoma	Rectum			60	Rectum	TCGA-F5-6861-F59744	TCGA-F5-6861	TCGA-F5-6861-01A	NO			NO	-21936			0	1160			Scheduled Follow-up Submission	Complete Remission/Response	2014/5/20	FEMALE	162	Rectal Adenocarcinoma	NO	No		C20	Mar-40	C20.9	YES		0.5	NO	NO			2.2	NO
TCGA-F5-6863-01			MSI-L			TCGA-F5-6863-01	TCGA-F5-6863	TCGA Rectal Cancer (READ)	rectum adenocarcinoma	Rectum	YES	NO	71	Rectum	TCGA-F5-6863-F35411	TCGA-F5-6863	TCGA-F5-6863-01A	NO			NO	-25936		361	0	23		191	Scheduled Follow-up Submission	Progressive Disease	2012/9/26	FEMALE	166	Rectal Adenocarcinoma	NO	No		C20	Mar-40	C20.9	YES		1.2	NO	NO			1.8	NO
TCGA-F5-6864-01			MSI-L			TCGA-F5-6864-01	TCGA-F5-6864	TCGA Rectal Cancer (READ)	rectum adenocarcinoma	Rectum			74	Rectum	TCGA-F5-6864-F63126	TCGA-F5-6864	TCGA-F5-6864-01A					-27058			0	14			Scheduled Follow-up Submission		2014/9/30	FEMALE	157	Rectal Adenocarcinoma		No		C20	Mar-40	C20.9	YES		1.1	NO	NO			1.3
TCGA-G5-6233-01			MSI-L			TCGA-G5-6233-01	TCGA-G5-6233	TCGA Rectal Cancer (READ)	rectum adenocarcinoma	Rectum	YES	NO	74	Sigmoid Colon	TCGA-G5-6233-F21970	TCGA-G5-6233	TCGA-G5-6233-01A	NO			NO	-27190		556	0			92	Scheduled Follow-up Submission		2012/2/3	MALE	176.9	Rectal Adenocarcinoma	NO	No		C20	Mar-40	C20.9	YES		0.5	NO	YES	12	YES	1	NO
TCGA-G5-6235-01			MSS			TCGA-G5-6235-01	TCGA-G5-6235	TCGA Rectal Cancer (READ)	rectum adenocarcinoma	Rectum	NO	YES	72	Rectosigmoid Junction	TCGA-G5-6235-F21952	TCGA-G5-6235	TCGA-G5-6235-01A	NO			NO	-26348			0	1696		1042	Scheduled Follow-up Submission		2012/2/7	MALE	169	Rectal Adenocarcinoma	NO	No		C19	Mar-40	C19.9	YES		0.7	NO	NO			1.3	NO
TCGA-G5-6572-01			MSS			TCGA-G5-6572-01	TCGA-G5-6572	TCGA Rectal Cancer (READ)	rectum adenocarcinoma	Rectum			56	Rectosigmoid Junction	TCGA-G5-6572-F15855	TCGA-G5-6572	TCGA-G5-6572-01A	NO			NO	-20475		1432	0				Scheduled Follow-up Submission		2011/9/2	MALE	185.4	Rectal Adenocarcinoma	NO	No		C19	Mar-40	C19.9	YES		0.9	NO	NO			1.2	NO
TCGA-G5-6572-02			MSS			TCGA-G5-6572-02	TCGA-G5-6572	TCGA Rectal Cancer (READ)	rectum adenocarcinoma	Rectum			56	Rectosigmoid Junction	TCGA-G5-6572-F15855	TCGA-G5-6572	TCGA-G5-6572-02A	NO			NO	-20475		1432	0				Scheduled Follow-up Submission		2011/9/2	MALE	185.4	Rectal Adenocarcinoma	NO	No		C19	Mar-40	C19.9	YES		1	NO	NO			3.6	NO
TCGA-G5-6641-01			MSS			TCGA-G5-6641-01	TCGA-G5-6641	TCGA Rectal Cancer (READ)	rectum adenocarcinoma	Rectum			67	Rectosigmoid Junction	TCGA-G5-6641-F21862	TCGA-G5-6641	TCGA-G5-6641-01A	NO			NO	-24486			0	804			Scheduled Follow-up Submission		2012/2/7	MALE	189.3	Rectal Mucinous Adenocarcinoma	NO	No		C19	Mar-80	C19.9	YES		0.4	NO	NO			0.9	NO
[truncated: 73 more columns]
